# Supplementary material for: The impact of the COVID-19 pandemic on pharmacy personnel in primary care
Source: Prim Health Care Res Dev. 2022 Sep 12;23:e56. doi: 10.1017/S1463423622000445 (PMC9472301; doi:10.1017/S1463423622000445)
Supplement: Supplementary file 1 [file S1463423622000445sup001.zip]

Archive with 7 entries (7 files):
- S1463423622000445sup001.docx
- S1463423622000445sup002.docx
- S1463423622000445sup003.docx
- S1463423622000445sup004.docx
- S1463423622000445sup005.docx
- S1463423622000445sup006.docx
- S1463423622000445sup007.docx
